# Supplementary material for: Predictors of noncompliance to pulmonary tuberculosis treatment: An insight from South America
Source: PLoS One. 2018 Sep 11;13(9):e0202593. doi: 10.1371/journal.pone.0202593 (PMC6133354; doi:10.1371/journal.pone.0202593)
Supplement: S3 File — (XLSX) [file pone.0202593.s003.xlsx]

## Sheet: SO-Data-16-Jul-18
sex	age in years (cat)	race (skin color)	education (years)	income	homeless	smoking status	drug use	HIV infection	diabetes	treatment category	case/control	time of treatment in months
male	31y to 49y	non-white	5y to 10y	0.75 (low)	yes	non-smoker	no	yes	no	Retreatment	cases	6
female	31y to 49y	white	5y to 10y	0.75 (low)	no	non-smoker	no	yes	no	new	controls	12
female	<=30y	white	>=11y	0.75 (low)	no	non-smoker	no	no	no	new	cases	8
male	<=30y	non-white	5y to 10y	0.75 (low)	no	non-smoker	no	no	no	new	cases	1
female	31y to 49y	non-white	5y to 10y	0.75 (low)	no	non-smoker	no	yes	no	new	controls	10
male	<=30y	white	5y to 10y	0.75 (low)	no	non-smoker	no	no	no	new	controls	12
female	<=30y	non-white	5y to 10y	0.75 (low)	no	smoker	yes	yes	no	Retreatment	cases	1
female	<=30y	non-white	5y to 10y	0.75 (low)	no	non-smoker	no	no	no	new	cases	8
female	<=30y	white	<=4y	0.75 (low)	no	non-smoker	no	no	no	new	controls	6
female	<=30y	non-white	<=4y	0.75 (low)	no	non-smoker	yes	yes	no	Retreatment	cases	1
female	31y to 49y	white	<=4y	0.75 (low)	yes	non-smoker	no	yes	no	new	cases	1
female	<=30y	non-white	5y to 10y	0.75 (low)	no	non-smoker	no	no	no	new	controls	9
male	>= 50y	white	<=4y	0.75 (low)	no	non-smoker	no	yes	no	Retreatment	cases	1
male	<=30y	non-white	>=11y	0.75 (low)	no	non-smoker	no	no	no	Retreatment	cases	1
female	<=30y	non-white	>=11y	0.75 (low)	no	non-smoker	no	no	no	new	controls	7
male	>= 50y	white	5y to 10y	0.75 (low)	no	non-smoker	no	no	no	Retreatment	controls	13
female	<=30y	non-white	<=4y	0.75 (low)	no	non-smoker	no	yes	no	new	controls	7
female	<=30y	non-white	5y to 10y	0.75 (low)	no	non-smoker	no	yes	no	new	cases	1
male	>= 50y	white	<=4y	0.75 (low)	yes	non-smoker	no	no	no	Retreatment	cases	1
male	<=30y	white	5y to 10y	0.75 (low)	no	non-smoker	no	no	no	Retreatment	cases	1
male	31y to 49y	non-white	5y to 10y	0.75 (low)	no	non-smoker	no	no	no	Retreatment	cases	1
male	31y to 49y	white	<=4y	0.75 (low)	no	non-smoker	no	yes	no	Retreatment	cases	1
male	31y to 49y	white	<=4y	0.75 (low)	no	smoker	no	no	no	Retreatment	cases	1
male	31y to 49y	non-white	>=11y	0.75 (low)	no	non-smoker	no	no	no	Retreatment	cases	5
male	<=30y	non-white	<=4y	0.75 (low)	no	non-smoker	no	no	no	Retreatment	cases	6
male	31y to 49y	non-white	5y to 10y	0.75 (low)	no	non-smoker	no	yes	no	new	controls	6
male	31y to 49y	non-white	<=4y	0.75 (low)	no	non-smoker	no	no	yes	new	cases	3
male	31y to 49y	non-white	>=11y	0.75 (low)	no	non-smoker	no	no	no	new	cases	1
female	31y to 49y	white	5y to 10y	0.75 (low)	no	non-smoker	no	yes	no	Retreatment	controls	10
female	<=30y	white	5y to 10y	0.75 (low)	no	non-smoker	no	no	no	new	controls	7
female	<=30y	non-white	5y to 10y	0.75 (low)	no	non-smoker	no	no	no	new	controls	6
female	<=30y	non-white	5y to 10y	0.75 (low)	no	non-smoker	no	no	no	Retreatment	cases	3
female	<=30y	non-white	5y to 10y	0.75 (low)	no	non-smoker	no	no	no	new	cases	1
female	<=30y	white	5y to 10y	0.75 (low)	no	non-smoker	no	yes	no	Retreatment	controls	15
female	>= 50y	non-white	<=4y	0.75 (low)	no	non-smoker	no	no	no	Retreatment	controls	9
male	<=30y	white	5y to 10y	0.75 (low)	no	non-smoker	no	no	no	new	controls	8
male	<=30y	non-white	5y to 10y	0.75 (low)	no	non-smoker	no	no	no	new	cases	3
female	<=30y	non-white	5y to 10y	0.75 (low)	no	non-smoker	no	no	no	new	cases	4
female	31y to 49y	non-white	5y to 10y	0.75 (low)	no	non-smoker	no	no	no	new	controls	9
male	31y to 49y	non-white	>=11y	0.75 (low)	no	non-smoker	no	no	no	new	cases	7
male	>= 50y	white	<=4y	0.75 (low)	no	smoker	no	no	no	Retreatment	controls	8
male	>= 50y	non-white	<=4y	0.75 (low)	no	non-smoker	no	no	no	new	controls	7
female	31y to 49y	non-white	5y to 10y	0.75 (low)	no	non-smoker	no	yes	no	new	cases	3
male	>= 50y	non-white	<=4y	0.75 (low)	no	smoker	no	no	no	Retreatment	controls	6
female	31y to 49y	non-white	>=11y	0.75 (low)	no	non-smoker	no	yes	no	new	controls	11
male	<=30y	non-white	<=4y	0.75 (low)	no	non-smoker	no	no	no	new	controls	7
female	31y to 49y	white	5y to 10y	0.75 (low)	no	smoker	no	no	yes	Retreatment	controls	11
male	31y to 49y	non-white	>=11y	0.75 (low)	no	smoker	yes	yes	no	new	cases	3
male	31y to 49y	non-white	5y to 10y	0.75 (low)	no	non-smoker	no	no	no	Retreatment	cases	1
female	31y to 49y	white	5y to 10y	0.75 (low)	no	non-smoker	no	yes	no	new	controls	8
male	<=30y	non-white	5y to 10y	0.75 (low)	no	non-smoker	no	yes	no	Retreatment	controls	8
female	<=30y	non-white	>=11y	0.75 (low)	no	non-smoker	no	no	no	new	controls	6
male	>= 50y	non-white	<=4y	0.75 (low)	no	non-smoker	no	no	no	new	controls	6
female	<=30y	non-white	5y to 10y	0.75 (low)	no	non-smoker	no	yes	no	Retreatment	cases	6
female	31y to 49y	white	5y to 10y	0.75 (low)	no	non-smoker	no	yes	no	Retreatment	controls	6
male	31y to 49y	non-white	<=4y	0.75 (low)	no	non-smoker	no	no	no	Retreatment	cases	4
female	<=30y	non-white	5y to 10y	0.75 (low)	no	non-smoker	no	no	no	new	cases	9
female	31y to 49y	non-white	<=4y	0.75 (low)	no	non-smoker	no	yes	no	Retreatment	controls	10
female	<=30y	non-white	5y to 10y	0.75 (low)	no	non-smoker	no	no	no	new	controls	9
female	31y to 49y	non-white	<=4y	0.75 (low)	no	smoker	yes	yes	no	Retreatment	cases	7
female	31y to 49y	non-white	<=4y	0.75 (low)	no	smoker	no	yes	no	new	controls	6
female	<=30y	white	>=11y	0.75 (low)	no	non-smoker	no	no	no	new	cases	8
female	31y to 49y	white	>=11y	0.75 (low)	no	smoker	no	no	no	new	controls	9
male	>= 50y	non-white	5y to 10y	0.75 (low)	no	non-smoker	no	no	no	Retreatment	controls	9
female	<=30y	non-white	<=4y	0.75 (low)	no	smoker	no	no	no	new	cases	6
female	<=30y	non-white	5y to 10y	0.75 (low)	no	non-smoker	no	yes	no	Retreatment	cases	7
male	31y to 49y	non-white	<=4y	0.75 (low)	no	smoker	no	yes	no	Retreatment	controls	12
female	<=30y	non-white	5y to 10y	0.75 (low)	no	non-smoker	no	yes	no	Retreatment	controls	9
female	<=30y	non-white	<=4y	0.75 (low)	no	smoker	yes	yes	no	Retreatment	cases	3
male	31y to 49y	white	5y to 10y	0.75 (low)	no	smoker	yes	no	no	new	cases	3
male	>= 50y	white	<=4y	0.75 (low)	no	smoker	no	no	no	new	controls	6
male	>= 50y	non-white	<=4y	0.75 (low)	no	smoker	yes	yes	yes	Retreatment	controls	12
male	31y to 49y	white	<=4y	0.75 (low)	no	smoker	no	no	no	Retreatment	cases	14
female	>= 50y	white	<=4y	0.75 (low)	no	smoker	no	no	no	new	controls	10
male	>= 50y	white	<=4y	0.75 (low)	no	smoker	no	no	yes	new	cases	2
female	>= 50y	non-white	<=4y	0.75 (low)	no	non-smoker	no	yes	no	Retreatment	controls	9
male	31y to 49y	non-white	<=4y	0.75 (low)	no	non-smoker	no	yes	yes	new	controls	9
female	>= 50y	white	<=4y	0.75 (low)	no	smoker	no	no	no	new	controls	9
female	31y to 49y	white	5y to 10y	0.75 (low)	no	non-smoker	no	yes	no	new	controls	11
male	31y to 49y	non-white	<=4y	0.75 (low)	no	smoker	yes	no	no	Retreatment	cases	2
male	<=30y	non-white	5y to 10y	0.75 (low)	no	non-smoker	no	no	no	Retreatment	controls	10
male	31y to 49y	non-white	>=11y	0.75 (low)	no	non-smoker	no	no	no	Retreatment	cases	1
female	31y to 49y	white	<=4y	0.75 (low)	no	non-smoker	yes	yes	no	new	cases	1
male	>= 50y	white	<=4y	0.75 (low)	no	smoker	no	no	no	new	controls	11
male	<=30y	non-white	5y to 10y	0.75 (low)	no	smoker	yes	no	no	new	controls	12
male	>= 50y	non-white	<=4y	0.75 (low)	no	smoker	no	no	no	Retreatment	controls	10
male	>= 50y	non-white	5y to 10y	0.75 (low)	no	smoker	no	yes	no	new	cases	1
male	>= 50y	non-white	5y to 10y	0.75 (low)	no	smoker	no	no	no	new	controls	9
male	31y to 49y	non-white	5y to 10y	0.75 (low)	no	smoker	yes	yes	no	Retreatment	cases	2
male	>= 50y	non-white	<=4y	0.75 (low)	no	smoker	no	no	no	new	cases	1
male	31y to 49y	non-white	5y to 10y	0.75 (low)	no	smoker	yes	yes	no	Retreatment	controls	13
female	<=30y	white	>=11y	0.75 (low)	no	non-smoker	no	no	no	Retreatment	controls	6
female	<=30y	non-white	5y to 10y	0.75 (low)	no	non-smoker	no	no	no	Retreatment	controls	10
male	<=30y	non-white	5y to 10y	0.75 (low)	no	smoker	no	no	no	new	cases	3
male	>= 50y	white	5y to 10y	0.75 (low)	no	smoker	no	no	no	new	controls	6
male	31y to 49y	non-white	<=4y	0.75 (low)	no	smoker	yes	no	no	new	cases	1
female	31y to 49y	white	>=11y	0.75 (low)	no	non-smoker	no	no	no	new	controls	12
male	>= 50y	white	5y to 10y	0.75 (low)	no	smoker	yes	yes	no	Retreatment	cases	9
male	<=30y	white	>=11y	0.75 (low)	no	non-smoker	no	no	no	new	controls	6
male	>= 50y	white	<=4y	0.75 (low)	no	smoker	no	no	no	new	cases	1
male	>= 50y	white	5y to 10y	0.75 (low)	no	smoker	no	no	no	new	cases	4
male	31y to 49y	white	5y to 10y	0.75 (low)	no	non-smoker	yes	no	no	new	cases	1
female	<=30y	white	5y to 10y	0.75 (low)	no	non-smoker	no	no	no	new	controls	13
male	<=30y	non-white	5y to 10y	0.80	no	non-smoker	no	no	no	Retreatment	cases	5
male	<=30y	white	5y to 10y	0.80	no	non-smoker	no	no	no	new	controls	7
male	<=30y	non-white	5y to 10y	0.80	no	non-smoker	yes	no	no	Retreatment	cases	5
male	31y to 49y	white	<=4y	0.80	yes	non-smoker	no	yes	no	Retreatment	cases	1
male	>= 50y	white	>=11y	0.80	no	non-smoker	no	no	no	new	controls	7
male	31y to 49y	white	5y to 10y	0.80	no	smoker	yes	no	no	Retreatment	cases	3
female	<=30y	white	5y to 10y	0.80	no	non-smoker	no	no	no	Retreatment	controls	7
female	<=30y	white	5y to 10y	0.80	no	non-smoker	no	no	no	new	controls	9
female	<=30y	white	>=11y	0.80	no	non-smoker	no	no	no	new	controls	6
female	31y to 49y	non-white	>=11y	0.80	no	non-smoker	no	no	no	Retreatment	controls	6
male	>= 50y	white	>=11y	0.80	no	non-smoker	no	no	no	new	controls	7
male	>= 50y	white	<=4y	0.80	no	non-smoker	no	no	no	new	controls	12
female	>= 50y	white	>=11y	0.80	no	non-smoker	no	no	no	new	cases	11
female	31y to 49y	non-white	>=11y	0.80	no	non-smoker	no	no	no	Retreatment	controls	6
male	>= 50y	non-white	5y to 10y	0.80	no	smoker	no	no	no	Retreatment	controls	6
female	>= 50y	white	>=11y	0.80	no	non-smoker	no	no	no	new	controls	6
female	31y to 49y	non-white	>=11y	0.80	no	non-smoker	no	no	no	new	controls	6
female	>= 50y	white	>=11y	0.80	no	non-smoker	no	no	no	new	controls	6
female	>= 50y	white	>=11y	0.80	no	non-smoker	no	no	no	new	controls	6
female	31y to 49y	non-white	<=4y	0.80	no	non-smoker	no	yes	no	new	controls	8
female	31y to 49y	white	>=11y	0.80	no	non-smoker	no	no	no	new	controls	6
male	<=30y	white	5y to 10y	0.80	no	non-smoker	no	no	no	new	controls	9
male	31y to 49y	white	>=11y	0.80	no	non-smoker	no	no	no	new	controls	7
male	31y to 49y	white	5y to 10y	0.80	no	non-smoker	no	yes	no	new	controls	9
female	<=30y	non-white	>=11y	0.80	no	non-smoker	no	no	yes	new	controls	13
male	31y to 49y	non-white	>=11y	0.80	no	non-smoker	no	no	no	Retreatment	controls	12
male	>= 50y	white	>=11y	0.80	no	non-smoker	no	no	no	new	controls	6
female	31y to 49y	white	5y to 10y	0.80	no	non-smoker	yes	no	no	new	controls	7
male	31y to 49y	white	5y to 10y	0.80	no	non-smoker	no	yes	no	Retreatment	controls	7
male	<=30y	white	5y to 10y	0.80	no	non-smoker	no	no	no	new	controls	6
male	>= 50y	white	<=4y	0.80	no	non-smoker	no	no	no	new	cases	5
female	>= 50y	white	>=11y	0.80	no	non-smoker	no	no	yes	new	controls	14
female	31y to 49y	non-white	>=11y	0.80	no	non-smoker	no	no	no	Retreatment	controls	6
female	<=30y	white	>=11y	0.80	no	non-smoker	no	no	no	new	controls	6
female	>= 50y	non-white	>=11y	0.80	no	non-smoker	no	no	no	new	controls	8
female	<=30y	white	<=4y	0.80	no	non-smoker	no	no	no	new	controls	9
male	31y to 49y	white	>=11y	0.80	no	non-smoker	yes	no	no	new	cases	8
male	<=30y	white	5y to 10y	0.80	no	non-smoker	yes	no	no	Retreatment	controls	6
female	<=30y	non-white	5y to 10y	0.80	yes	non-smoker	yes	yes	no	Retreatment	controls	11
female	>= 50y	white	5y to 10y	0.80	no	non-smoker	no	no	no	new	controls	14
male	<=30y	white	5y to 10y	0.80	yes	non-smoker	no	yes	no	Retreatment	controls	6
male	<=30y	non-white	<=4y	0.80	yes	non-smoker	yes	no	no	Retreatment	controls	6
male	>= 50y	white	>=11y	0.80	no	non-smoker	no	no	no	new	controls	6
male	>= 50y	white	>=11y	0.80	no	non-smoker	no	no	no	new	controls	6
male	31y to 49y	non-white	5y to 10y	0.80	no	non-smoker	yes	no	no	Retreatment	controls	11
male	31y to 49y	white	5y to 10y	0.80	no	smoker	no	yes	no	Retreatment	cases	3
male	<=30y	non-white	5y to 10y	0.80	no	smoker	yes	yes	no	new	controls	6
male	31y to 49y	white	>=11y	0.80	no	non-smoker	no	no	yes	new	controls	14
female	<=30y	white	>=11y	0.80	no	non-smoker	no	no	no	new	controls	12
male	<=30y	white	5y to 10y	0.80	no	non-smoker	yes	no	no	Retreatment	cases	1
male	31y to 49y	non-white	5y to 10y	0.80	yes	non-smoker	yes	yes	no	new	controls	6
female	<=30y	non-white	<=4y	0.80	no	non-smoker	no	yes	no	new	controls	9
female	31y to 49y	white	5y to 10y	0.80	no	smoker	no	no	no	new	controls	6
male	31y to 49y	non-white	5y to 10y	0.80	yes	non-smoker	no	no	no	Retreatment	controls	8
female	>= 50y	non-white	<=4y	0.80	no	non-smoker	no	yes	no	Retreatment	cases	8
male	31y to 49y	white	5y to 10y	0.80	no	non-smoker	no	no	no	new	controls	8
female	31y to 49y	non-white	5y to 10y	0.80	no	smoker	no	no	yes	new	controls	9
female	31y to 49y	white	>=11y	0.80	no	smoker	yes	yes	no	Retreatment	cases	9
female	31y to 49y	non-white	5y to 10y	0.80	yes	non-smoker	yes	no	no	new	controls	8
female	>= 50y	white	>=11y	0.80	no	non-smoker	no	no	yes	new	controls	13
male	>= 50y	white	<=4y	0.80	no	non-smoker	no	no	no	Retreatment	controls	6
male	<=30y	non-white	>=11y	0.80	no	non-smoker	no	no	no	new	controls	6
male	31y to 49y	white	5y to 10y	0.80	no	non-smoker	no	no	no	new	controls	6
male	>= 50y	white	>=11y	0.80	no	smoker	no	no	yes	Retreatment	cases	2
female	31y to 49y	white	>=11y	0.80	yes	smoker	yes	yes	no	new	cases	5
male	>= 50y	white	>=11y	0.85 (high)	no	non-smoker	no	no	no	new	controls	7
female	31y to 49y	non-white	5y to 10y	0.85 (high)	no	non-smoker	no	no	no	new	controls	6
female	31y to 49y	non-white	5y to 10y	0.85 (high)	no	non-smoker	yes	yes	no	Retreatment	controls	6
female	>= 50y	white	>=11y	0.85 (high)	no	non-smoker	no	no	no	new	controls	6
male	31y to 49y	white	5y to 10y	0.85 (high)	no	non-smoker	yes	no	no	Retreatment	controls	7
male	>= 50y	white	5y to 10y	0.85 (high)	no	non-smoker	no	yes	no	Retreatment	controls	6
male	31y to 49y	white	>=11y	0.85 (high)	no	non-smoker	no	no	no	new	cases	4
male	31y to 49y	white	5y to 10y	0.85 (high)	no	smoker	no	no	no	new	controls	6
male	>= 50y	white	5y to 10y	0.85 (high)	no	non-smoker	no	yes	no	new	controls	10
female	31y to 49y	white	5y to 10y	0.85 (high)	no	non-smoker	no	no	no	Retreatment	controls	6
male	>= 50y	white	5y to 10y	0.85 (high)	no	non-smoker	no	no	no	new	controls	7
female	31y to 49y	non-white	5y to 10y	0.85 (high)	no	non-smoker	no	no	no	Retreatment	cases	2
male	<=30y	white	5y to 10y	0.85 (high)	no	smoker	yes	yes	no	Retreatment	cases	2
male	<=30y	white	5y to 10y	0.85 (high)	no	smoker	yes	yes	no	Retreatment	cases	2
female	31y to 49y	white	>=11y	0.85 (high)	no	non-smoker	no	yes	no	new	controls	7
female	<=30y	non-white	>=11y	0.85 (high)	no	smoker	yes	yes	no	new	cases	2
male	>= 50y	white	>=11y	0.85 (high)	no	smoker	no	no	no	Retreatment	controls	9
male	>= 50y	white	>=11y	0.85 (high)	no	smoker	no	no	no	new	controls	7
female	<=30y	non-white	>=11y	0.85 (high)	no	non-smoker	no	no	no	Retreatment	controls	6
female	31y to 49y	white	5y to 10y	0.85 (high)	no	smoker	no	yes	no	new	controls	7
male	31y to 49y	non-white	<=4y	0.85 (high)	no	non-smoker	no	no	no	new	controls	6
female	>= 50y	non-white	<=4y	0.85 (high)	no	non-smoker	no	yes	no	Retreatment	controls	8
male	31y to 49y	non-white	<=4y	0.85 (high)	no	non-smoker	yes	yes	no	new	controls	12
male	>= 50y	white	<=4y	0.85 (high)	no	smoker	no	no	no	new	controls	7
female	31y to 49y	white	5y to 10y	0.85 (high)	no	smoker	no	yes	no	new	controls	7
female	31y to 49y	white	>=11y	0.85 (high)	no	non-smoker	no	no	no	new	controls	6
male	>= 50y	white	<=4y	0.85 (high)	no	smoker	no	no	no	new	controls	6
male	31y to 49y	white	5y to 10y	0.85 (high)	no	non-smoker	no	no	no	Retreatment	controls	13
male	>= 50y	non-white	5y to 10y	0.85 (high)	no	smoker	no	no	no	new	controls	11
female	31y to 49y	white	>=11y	0.85 (high)	no	non-smoker	no	no	no	new	controls	12
female	<=30y	white	5y to 10y	0.85 (high)	no	non-smoker	no	no	no	new	controls	6
male	31y to 49y	white	5y to 10y	0.85 (high)	no	smoker	yes	yes	no	new	controls	8
female	31y to 49y	white	>=11y	0.85 (high)	no	non-smoker	no	no	no	new	controls	6
female	>= 50y	white	<=4y	0.85 (high)	no	non-smoker	no	no	no	Retreatment	controls	12
female	<=30y	non-white	5y to 10y	0.85 (high)	no	non-smoker	no	no	no	Retreatment	cases	3
male	>= 50y	white	<=4y	0.85 (high)	no	smoker	no	no	no	Retreatment	cases	2
male	<=30y	non-white	5y to 10y	0.85 (high)	no	smoker	no	no	no	Retreatment	cases	2
female	>= 50y	non-white	5y to 10y	0.85 (high)	no	smoker	no	yes	yes	new	controls	6
female	<=30y	white	>=11y	0.85 (high)	no	non-smoker	no	no	no	Retreatment	controls	6
female	<=30y	non-white	<=4y	0.85 (high)	no	smoker	yes	yes	no	Retreatment	cases	3
male	31y to 49y	non-white	5y to 10y	0.85 (high)	no	non-smoker	no	no	no	new	controls	7
male	31y to 49y	white	>=11y	0.85 (high)	no	smoker	no	yes	no	Retreatment	controls	6
male	31y to 49y	white	>=11y	0.85 (high)	no	non-smoker	no	no	no	Retreatment	controls	9
male	>= 50y	white	<=4y	0.85 (high)	no	non-smoker	no	no	no	new	controls	6
male	<=30y	non-white	<=4y	0.85 (high)	no	non-smoker	yes	no	no	new	controls	6
female	>= 50y	white	<=4y	0.85 (high)	no	non-smoker	no	no	yes	Retreatment	controls	6
female	<=30y	white	>=11y	0.85 (high)	no	non-smoker	no	no	no	new	controls	6
female	31y to 49y	non-white	5y to 10y	0.85 (high)	no	non-smoker	no	yes	no	Retreatment	controls	6
male	>= 50y	white	5y to 10y	0.85 (high)	no	smoker	no	no	no	new	controls	9
male	31y to 49y	white	<=4y	0.85 (high)	no	smoker	no	yes	no	new	controls	7
male	<=30y	non-white	<=4y	0.85 (high)	no	smoker	yes	no	no	new	cases	4
male	>= 50y	white	>=11y	0.85 (high)	no	smoker	no	yes	no	new	controls	8
female	31y to 49y	non-white	>=11y	0.85 (high)	no	non-smoker	no	no	no	new	controls	7
male	>= 50y	white	<=4y	0.85 (high)	no	smoker	no	no	yes	new	controls	6
male	>= 50y	non-white	5y to 10y	0.85 (high)	no	smoker	no	no	no	new	controls	6
male	31y to 49y	non-white	<=4y	0.85 (high)	no	non-smoker	no	no	no	new	cases	1
male	>= 50y	white	<=4y	0.85 (high)	no	smoker	no	no	no	new	controls	6
male	<=30y	non-white	5y to 10y	0.85 (high)	no	non-smoker	no	no	no	new	cases	1
male	>= 50y	white	<=4y	0.85 (high)	no	non-smoker	no	no	no	new	controls	12
male	31y to 49y	white	5y to 10y	0.85 (high)	no	smoker	yes	no	no	new	cases	4
male	<=30y	non-white	5y to 10y	0.85 (high)	no	non-smoker	no	yes	no	Retreatment	controls	6
male	>= 50y	white	5y to 10y	0.85 (high)	no	non-smoker	no	no	no	new	controls	6
male	>= 50y	white	>=11y	0.85 (high)	no	non-smoker	no	no	no	new	controls	6
male	<=30y	non-white	5y to 10y	0.85 (high)	no	non-smoker	no	no	no	Retreatment	cases	4
female	31y to 49y	non-white	<=4y	0.85 (high)	no	smoker	no	no	no	Retreatment	cases	2
female	<=30y	white	5y to 10y	0.85 (high)	no	non-smoker	no	no	no	new	controls	6
male	>= 50y	white	5y to 10y	0.85 (high)	no	smoker	no	no	no	new	controls	9
male	<=30y	non-white	5y to 10y	0.85 (high)	no	non-smoker	no	no	no	new	controls	6
male	<=30y	non-white	>=11y	0.85 (high)	no	non-smoker	no	no	no	new	controls	6
female	>= 50y	non-white	>=11y	0.85 (high)	no	non-smoker	no	no	yes	new	cases	4
male	>= 50y	white	>=11y	0.85 (high)	no	non-smoker	no	yes	no	new	controls	6
male	31y to 49y	white	>=11y	0.85 (high)	no	non-smoker	no	yes	no	new	controls	6
male	>= 50y	white	5y to 10y	0.85 (high)	no	smoker	yes	no	no	new	controls	6
female	>= 50y	non-white	>=11y	0.85 (high)	no	smoker	no	yes	no	new	controls	6
male	<=30y	non-white	5y to 10y	0.85 (high)	no	non-smoker	no	no	no	new	controls	6
male	31y to 49y	white	>=11y	0.85 (high)	no	non-smoker	no	no	no	new	controls	6
male	>= 50y	non-white	5y to 10y	0.85 (high)	no	smoker	no	no	no	new	controls	7
female	>= 50y	white	<=4y	0.85 (high)	no	non-smoker	no	no	no	new	controls	9
female	31y to 49y	white	5y to 10y	0.85 (high)	no	non-smoker	no	no	no	new	controls	6
male	<=30y	non-white	>=11y	0.85 (high)	no	non-smoker	no	no	no	new	controls	6
female	>= 50y	non-white	<=4y	0.85 (high)	yes	non-smoker	no	no	no	new	controls	6
female	<=30y	white	5y to 10y	0.85 (high)	no	non-smoker	no	yes	no	new	controls	6
female	31y to 49y	non-white	5y to 10y	0.85 (high)	no	smoker	no	no	no	new	cases	4
female	>= 50y	white	>=11y	0.85 (high)	no	non-smoker	no	no	no	new	controls	6
female	<=30y	white	<=4y	0.85 (high)	no	smoker	yes	no	no	new	cases	5
male	<=30y	white	5y to 10y	0.85 (high)	no	non-smoker	no	no	no	Retreatment	controls	6
male	>= 50y	white	5y to 10y	0.85 (high)	no	smoker	no	no	no	Retreatment	controls	6
male	31y to 49y	white	>=11y	0.85 (high)	no	smoker	no	yes	no	new	controls	12
male	>= 50y	white	<=4y	0.85 (high)	no	smoker	yes	yes	no	Retreatment	cases	2
female	<=30y	white	>=11y	0.85 (high)	no	non-smoker	no	no	no	new	controls	12
male	31y to 49y	white	<=4y	0.85 (high)	yes	smoker	no	no	no	Retreatment	controls	15
female	<=30y	white	5y to 10y	0.85 (high)	no	non-smoker	yes	yes	no	Retreatment	controls	9
male	31y to 49y	non-white	<=4y	0.85 (high)	no	smoker	yes	no	no	new	cases	6
male	31y to 49y	white	5y to 10y	0.85 (high)	no	non-smoker	no	yes	no	new	controls	12
male	31y to 49y	white	5y to 10y	0.85 (high)	no	smoker	no	yes	no	Retreatment	cases	3
female	<=30y	non-white	5y to 10y	0.85 (high)	no	non-smoker	no	no	no	new	controls	6
female	>= 50y	white	<=4y	0.85 (high)	no	non-smoker	no	no	no	new	controls	6
female	<=30y	white	5y to 10y	0.85 (high)	no	non-smoker	no	yes	no	new	controls	11
male	<=30y	non-white	5y to 10y	0.85 (high)	no	non-smoker	yes	no	no	new	cases	5
male	<=30y	non-white	5y to 10y	0.85 (high)	no	non-smoker	yes	no	no	new	cases	4
male	<=30y	white	5y to 10y	0.85 (high)	no	non-smoker	yes	no	no	new	controls	6
male	>= 50y	white	<=4y	0.85 (high)	no	non-smoker	no	no	no	new	controls	6
male	>= 50y	white	<=4y	0.85 (high)	no	smoker	no	no	no	new	controls	12
male	<=30y	non-white	>=11y	0.85 (high)	no	non-smoker	no	no	no	new	controls	6
male	>= 50y	non-white	<=4y	0.85 (high)	no	smoker	no	yes	no	new	controls	6
female	31y to 49y	white	>=11y	0.85 (high)	no	non-smoker	no	no	no	new	controls	9
male	31y to 49y	non-white	5y to 10y	0.85 (high)	no	non-smoker	no	yes	no	new	controls	15
male	<=30y	non-white	5y to 10y	0.85 (high)	no	non-smoker	no	no	no	Retreatment	controls	6
male	>= 50y	white	>=11y	0.85 (high)	no	non-smoker	no	no	no	new	cases	2
male	>= 50y	white	>=11y	0.85 (high)	no	non-smoker	no	no	no	new	cases	5
female	<=30y	white	>=11y	0.85 (high)	no	non-smoker	no	no	no	new	controls	7
female	31y to 49y	non-white	<=4y	0.85 (high)	no	smoker	no	no	no	Retreatment	cases	2
male	>= 50y	white	>=11y	0.85 (high)	no	non-smoker	no	no	no	new	controls	6
female	>= 50y	white	>=11y	0.85 (high)	no	non-smoker	no	no	yes	new	controls	9
male	>= 50y	white	>=11y	0.85 (high)	no	smoker	no	no	no	new	controls	6
male	31y to 49y	white	>=11y	0.85 (high)	no	non-smoker	no	no	no	Retreatment	controls	6
female	31y to 49y	non-white	>=11y	0.85 (high)	no	smoker	no	yes	no	new	cases	2
male	31y to 49y	white	>=11y	0.85 (high)	no	non-smoker	no	yes	no	new	controls	8
female	>= 50y	white	<=4y	0.85 (high)	no	non-smoker	no	no	no	new	controls	6
female	31y to 49y	white	>=11y	0.85 (high)	no	smoker	no	no	no	Retreatment	controls	6
male	<=30y	non-white	5y to 10y	0.85 (high)	no	smoker	yes	no	no	new	cases	5
male	>= 50y	white	>=11y	0.85 (high)	no	non-smoker	no	no	no	new	cases	4
male	<=30y	white	5y to 10y	0.85 (high)	no	non-smoker	no	no	no	new	controls	7
male	31y to 49y	non-white	<=4y	0.85 (high)	yes	smoker	yes	no	no	Retreatment	cases	4
male	<=30y	white	>=11y	0.85 (high)	no	non-smoker	no	no	no	new	controls	6
female	31y to 49y	white	>=11y	0.85 (high)	no	non-smoker	no	no	no	new	controls	6
male	>= 50y	non-white	<=4y	0.85 (high)	no	smoker	no	no	no	Retreatment	controls	8
male	<=30y	white	5y to 10y	0.85 (high)	no	non-smoker	no	no	no	new	controls	8
male	>= 50y	white	5y to 10y	0.85 (high)	no	non-smoker	no	no	yes	new	controls	6
male	31y to 49y	white	>=11y	0.85 (high)	no	smoker	no	no	no	new	controls	9
female	<=30y	white	5y to 10y	0.85 (high)	no	non-smoker	no	no	no	new	controls	6
female	31y to 49y	non-white	5y to 10y	0.85 (high)	no	non-smoker	no	no	no	new	controls	6
female	>= 50y	white	>=11y	0.85 (high)	no	smoker	no	no	no	Retreatment	controls	6
female	>= 50y	white	<=4y	0.85 (high)	no	smoker	no	no	no	new	controls	6
female	<=30y	white	5y to 10y	0.85 (high)	no	non-smoker	no	no	no	Retreatment	controls	6
male	31y to 49y	white	>=11y	0.85 (high)	no	non-smoker	yes	no	no	new	controls	6
male	<=30y	white	<=4y	0.85 (high)	no	smoker	yes	no	no	Retreatment	controls	6
female	<=30y	white	5y to 10y	0.85 (high)	no	non-smoker	yes	no	no	new	controls	6
male	<=30y	white	5y to 10y	0.85 (high)	no	non-smoker	no	no	no	new	controls	6
female	<=30y	white	5y to 10y	0.85 (high)	no	non-smoker	no	no	no	new	controls	6
male	>= 50y	non-white	5y to 10y	0.85 (high)	no	non-smoker	no	no	yes	new	cases	7
male	>= 50y	white	>=11y	0.85 (high)	no	smoker	no	no	no	new	controls	7
female	31y to 49y	non-white	<=4y	0.85 (high)	no	non-smoker	no	no	no	Retreatment	controls	6
male	31y to 49y	white	<=4y	0.85 (high)	no	smoker	no	no	no	new	controls	6
female	31y to 49y	white	5y to 10y	0.85 (high)	no	non-smoker	no	yes	no	new	cases	6
female	<=30y	non-white	>=11y	0.85 (high)	no	non-smoker	no	yes	no	new	controls	8
male	31y to 49y	non-white	5y to 10y	0.85 (high)	no	smoker	no	no	no	new	controls	7
male	31y to 49y	white	<=4y	0.85 (high)	no	smoker	yes	yes	no	new	controls	6
male	31y to 49y	non-white	<=4y	0.85 (high)	no	smoker	no	no	no	new	controls	6
male	31y to 49y	white	5y to 10y	0.85 (high)	no	non-smoker	no	yes	no	new	cases	6
female	31y to 49y	non-white	5y to 10y	0.85 (high)	no	smoker	no	no	no	new	controls	6
male	<=30y	white	5y to 10y	0.85 (high)	no	non-smoker	no	no	no	new	controls	6
male	31y to 49y	white	5y to 10y	0.85 (high)	no	smoker	no	no	yes	new	controls	6
male	31y to 49y	non-white	>=11y	0.85 (high)	no	non-smoker	no	yes	no	new	controls	6
male	31y to 49y	white	>=11y	0.85 (high)	no	non-smoker	no	no	no	new	controls	6
female	31y to 49y	white	<=4y	0.85 (high)	no	smoker	no	no	no	new	controls	6
male	31y to 49y	non-white	5y to 10y	0.85 (high)	no	non-smoker	no	yes	no	new	controls	6
female	<=30y	white	>=11y	0.85 (high)	no	non-smoker	no	no	no	new	controls	6
female	31y to 49y	non-white	5y to 10y	0.85 (high)	no	smoker	no	no	no	new	controls	6
female	<=30y	non-white	5y to 10y	0.85 (high)	no	smoker	yes	no	no	new	cases	4
female	>= 50y	white	5y to 10y	0.85 (high)	no	non-smoker	no	no	no	new	controls	6
female	>= 50y	white	5y to 10y	0.85 (high)	no	non-smoker	no	no	no	new	controls	6
male	>= 50y	white	>=11y	0.85 (high)	no	non-smoker	no	no	yes	new	controls	8
male	31y to 49y	white	>=11y	0.85 (high)	no	non-smoker	no	no	no	new	controls	7
male	<=30y	white	5y to 10y	0.85 (high)	no	smoker	no	no	no	new	controls	10
male	31y to 49y	white	5y to 10y	0.85 (high)	no	smoker	no	no	no	new	controls	8
male	>= 50y	white	5y to 10y	0.85 (high)	no	smoker	no	no	no	Retreatment	controls	6
female	<=30y	white	>=11y	0.85 (high)	no	non-smoker	no	no	no	new	controls	6
female	>= 50y	non-white	<=4y	0.85 (high)	no	non-smoker	yes	yes	no	new	controls	6
male	<=30y	white	5y to 10y	0.85 (high)	no	non-smoker	no	yes	no	new	controls	6
male	<=30y	white	5y to 10y	0.85 (high)	no	smoker	yes	no	no	new	cases	6
male	>= 50y	non-white	5y to 10y	0.85 (high)	no	non-smoker	no	no	no	Retreatment	controls	6
female	>= 50y	white	>=11y	0.85 (high)	no	non-smoker	no	no	no	new	controls	6
male	>= 50y	white	5y to 10y	0.85 (high)	no	non-smoker	no	no	no	new	controls	6
male	31y to 49y	non-white	<=4y	0.85 (high)	no	smoker	yes	no	no	new	controls	6
male	<=30y	white	5y to 10y	0.85 (high)	no	non-smoker	no	no	no	new	controls	6
male	<=30y	white	<=4y	0.85 (high)	no	non-smoker	no	yes	no	new	controls	12
male	<=30y	non-white	<=4y	0.85 (high)	no	smoker	yes	no	no	new	controls	6
female	>= 50y	non-white	<=4y	0.85 (high)	no	smoker	no	no	no	Retreatment	controls	6
male	<=30y	non-white	<=4y	0.85 (high)	no	smoker	yes	no	no	new	controls	10
male	>= 50y	white	>=11y	0.85 (high)	no	non-smoker	no	no	no	new	controls	6
male	<=30y	white	5y to 10y	0.85 (high)	no	non-smoker	no	no	no	new	controls	8
male	<=30y	non-white	5y to 10y	0.85 (high)	no	smoker	yes	no	no	new	controls	6
male	31y to 49y	non-white	>=11y	0.85 (high)	no	non-smoker	no	yes	no	new	controls	6
female	31y to 49y	white	<=4y	0.85 (high)	no	non-smoker	no	no	no	Retreatment	controls	6
female	<=30y	white	5y to 10y	0.85 (high)	no	non-smoker	no	yes	no	Retreatment	controls	10
male	31y to 49y	white	5y to 10y	0.85 (high)	no	smoker	yes	yes	no	new	controls	6
male	>= 50y	white	>=11y	0.85 (high)	no	smoker	yes	no	no	new	controls	6
female	>= 50y	non-white	>=11y	0.85 (high)	no	smoker	no	no	no	new	controls	6
male	>= 50y	white	5y to 10y	0.85 (high)	no	non-smoker	no	no	yes	new	controls	7
male	>= 50y	white	>=11y	0.85 (high)	no	smoker	no	no	no	Retreatment	controls	9
male	<=30y	white	5y to 10y	0.85 (high)	no	smoker	no	no	no	new	controls	9
male	<=30y	non-white	5y to 10y	0.85 (high)	no	non-smoker	no	yes	no	Retreatment	controls	6
male	31y to 49y	white	<=4y	0.85 (high)	yes	smoker	no	yes	no	new	controls	6
female	<=30y	non-white	5y to 10y	0.85 (high)	no	non-smoker	no	no	no	new	cases	7
male	31y to 49y	white	5y to 10y	0.85 (high)	no	non-smoker	no	yes	no	Retreatment	cases	2
male	31y to 49y	white	>=11y	0.85 (high)	no	non-smoker	no	yes	no	new	controls	8
female	<=30y	white	>=11y	0.85 (high)	no	non-smoker	no	yes	no	new	controls	6
male	>= 50y	white	<=4y	0.85 (high)	no	smoker	no	no	yes	new	controls	7
male	>= 50y	white	>=11y	0.85 (high)	no	non-smoker	no	no	no	new	controls	6
male	>= 50y	white	>=11y	0.85 (high)	no	non-smoker	no	no	no	new	controls	8
female	<=30y	white	5y to 10y	0.85 (high)	no	non-smoker	no	no	no	new	controls	6
male	31y to 49y	white	>=11y	0.85 (high)	no	non-smoker	no	no	no	new	controls	6
female	<=30y	non-white	5y to 10y	0.85 (high)	no	non-smoker	no	no	no	new	controls	6
female	31y to 49y	white	>=11y	0.85 (high)	no	smoker	no	no	no	new	controls	6
female	31y to 49y	white	5y to 10y	0.85 (high)	no	smoker	yes	yes	no	new	cases	5
male	31y to 49y	white	<=4y	0.85 (high)	no	non-smoker	no	no	no	Retreatment	cases	3
male	31y to 49y	white	<=4y	0.85 (high)	no	non-smoker	no	no	no	Retreatment	controls	6
female	31y to 49y	white	>=11y	0.85 (high)	no	non-smoker	no	no	no	new	controls	9
male	31y to 49y	non-white	5y to 10y	0.85 (high)	yes	smoker	yes	no	no	Retreatment	cases	1
male	<=30y	white	5y to 10y	0.85 (high)	no	smoker	no	yes	no	new	cases	9
female	<=30y	non-white	>=11y	0.85 (high)	no	non-smoker	no	no	no	new	controls	12
male	<=30y	non-white	<=4y	0.85 (high)	no	smoker	yes	no	no	new	controls	6
male	<=30y	white	>=11y	0.85 (high)	no	non-smoker	no	no	no	new	controls	6
male	31y to 49y	white	5y to 10y	0.85 (high)	no	non-smoker	no	yes	no	new	controls	7
male	>= 50y	white	5y to 10y	0.85 (high)	no	non-smoker	no	no	yes	new	controls	7
male	31y to 49y	white	5y to 10y	0.85 (high)	no	non-smoker	no	no	no	Retreatment	controls	6
male	31y to 49y	non-white	5y to 10y	0.85 (high)	no	non-smoker	no	yes	yes	new	controls	9
female	>= 50y	white	5y to 10y	0.85 (high)	no	non-smoker	no	no	no	new	controls	6
male	31y to 49y	white	<=4y	0.85 (high)	no	smoker	no	no	no	new	controls	12
male	<=30y	white	>=11y	0.85 (high)	no	non-smoker	no	no	no	new	controls	6
male	31y to 49y	white	5y to 10y	0.85 (high)	yes	non-smoker	no	yes	no	new	cases	2
female	31y to 49y	non-white	5y to 10y	0.85 (high)	no	smoker	yes	yes	no	new	controls	9
male	31y to 49y	non-white	5y to 10y	0.85 (high)	no	non-smoker	no	yes	no	Retreatment	cases	2
male	31y to 49y	white	<=4y	0.85 (high)	no	non-smoker	no	no	no	new	controls	7
male	31y to 49y	white	5y to 10y	0.85 (high)	no	non-smoker	no	no	no	new	cases	4
female	<=30y	white	5y to 10y	0.85 (high)	no	smoker	yes	yes	no	new	cases	4
male	31y to 49y	non-white	<=4y	0.85 (high)	no	non-smoker	no	yes	no	Retreatment	cases	4
male	31y to 49y	white	5y to 10y	0.85 (high)	no	non-smoker	no	no	no	new	cases	4
male	31y to 49y	non-white	<=4y	0.85 (high)	no	smoker	yes	no	no	Retreatment	cases	1
female	<=30y	non-white	>=11y	0.85 (high)	no	non-smoker	no	no	no	new	controls	6
male	>= 50y	white	>=11y	0.85 (high)	no	non-smoker	no	no	no	new	controls	6
female	>= 50y	white	<=4y	0.85 (high)	no	non-smoker	no	no	yes	new	controls	6
male	<=30y	non-white	>=11y	0.85 (high)	no	non-smoker	yes	no	no	new	controls	8
male	>= 50y	non-white	<=4y	0.85 (high)	no	smoker	yes	yes	no	Retreatment	cases	2
male	31y to 49y	non-white	5y to 10y	0.85 (high)	no	smoker	no	no	no	new	controls	6
male	31y to 49y	white	5y to 10y	0.85 (high)	yes	smoker	yes	yes	no	new	controls	6
female	31y to 49y	white	>=11y	0.85 (high)	no	non-smoker	no	yes	no	new	cases	4
female	31y to 49y	white	>=11y	0.85 (high)	no	smoker	no	no	no	new	controls	6
female	<=30y	non-white	5y to 10y	0.85 (high)	no	non-smoker	no	no	no	new	controls	6
male	<=30y	non-white	>=11y	0.85 (high)	no	non-smoker	no	no	no	new	controls	6
male	>= 50y	white	5y to 10y	0.85 (high)	no	smoker	yes	no	no	new	controls	6
female	31y to 49y	white	<=4y	0.85 (high)	no	non-smoker	no	no	no	Retreatment	controls	10
female	>= 50y	non-white	<=4y	0.85 (high)	no	smoker	yes	yes	no	new	controls	12
male	31y to 49y	white	5y to 10y	0.85 (high)	no	non-smoker	no	no	no	new	controls	9
female	31y to 49y	white	>=11y	0.85 (high)	no	non-smoker	no	no	no	new	controls	6
female	<=30y	white	>=11y	0.85 (high)	no	non-smoker	no	no	no	new	controls	6
male	>= 50y	white	5y to 10y	0.85 (high)	yes	smoker	yes	no	no	Retreatment	cases	12
male	31y to 49y	white	>=11y	0.85 (high)	no	smoker	no	no	no	new	controls	9
male	<=30y	non-white	5y to 10y	0.85 (high)	no	non-smoker	no	no	no	new	controls	6
female	>= 50y	white	<=4y	0.85 (high)	no	smoker	no	no	no	new	controls	9
female	<=30y	non-white	>=11y	0.85 (high)	no	non-smoker	no	no	no	new	cases	5
female	31y to 49y	non-white	<=4y	0.85 (high)	no	non-smoker	no	yes	no	Retreatment	controls	10
female	>= 50y	white	5y to 10y	0.85 (high)	no	smoker	no	no	yes	new	controls	6
female	31y to 49y	non-white	>=11y	0.85 (high)	no	non-smoker	no	no	no	new	controls	6
male	>= 50y	white	>=11y	0.85 (high)	no	smoker	no	no	no	Retreatment	controls	12
male	31y to 49y	non-white	>=11y	0.85 (high)	no	non-smoker	yes	no	no	Retreatment	controls	9
male	31y to 49y	white	<=4y	0.85 (high)	no	non-smoker	no	no	yes	new	controls	6
female	31y to 49y	white	5y to 10y	0.85 (high)	no	non-smoker	no	no	no	Retreatment	controls	12
female	<=30y	white	>=11y	0.85 (high)	no	non-smoker	no	no	no	new	controls	9
male	<=30y	white	5y to 10y	0.85 (high)	no	non-smoker	no	no	no	new	controls	12
female	31y to 49y	white	5y to 10y	0.85 (high)	no	non-smoker	no	no	no	Retreatment	controls	14
male	>= 50y	white	<=4y	0.85 (high)	no	non-smoker	no	no	no	new	controls	11
male	31y to 49y	non-white	5y to 10y	0.85 (high)	no	smoker	no	yes	no	new	controls	10
male	31y to 49y	white	>=11y	0.85 (high)	no	non-smoker	no	no	no	Retreatment	controls	8
female	<=30y	white	5y to 10y	0.85 (high)	no	non-smoker	no	no	no	new	controls	6
male	<=30y	white	>=11y	0.85 (high)	no	non-smoker	no	no	no	Retreatment	controls	6
male	31y to 49y	white	5y to 10y	0.85 (high)	no	non-smoker	yes	no	no	new	controls	9
female	31y to 49y	white	>=11y	0.85 (high)	no	non-smoker	no	no	no	Retreatment	controls	9
female	<=30y	white	5y to 10y	0.85 (high)	no	non-smoker	no	no	no	new	controls	6
male	<=30y	white	5y to 10y	0.85 (high)	no	smoker	yes	no	no	new	controls	9
male	>= 50y	white	>=11y	0.85 (high)	no	non-smoker	no	no	no	new	controls	6
female	31y to 49y	white	5y to 10y	0.85 (high)	no	smoker	no	no	yes	new	controls	12
female	31y to 49y	non-white	<=4y	0.85 (high)	no	non-smoker	no	yes	no	Retreatment	controls	12
female	31y to 49y	non-white	>=11y	0.85 (high)	no	non-smoker	no	no	no	new	controls	6
male	<=30y	white	>=11y	0.85 (high)	no	non-smoker	no	no	no	new	controls	7
male	31y to 49y	white	5y to 10y	0.85 (high)	no	non-smoker	yes	no	no	new	controls	6
female	<=30y	white	5y to 10y	0.85 (high)	no	non-smoker	no	no	no	new	controls	6
female	31y to 49y	non-white	>=11y	0.85 (high)	no	non-smoker	no	no	yes	new	controls	6
male	31y to 49y	non-white	5y to 10y	0.85 (high)	no	non-smoker	no	no	no	Retreatment	cases	3
female	<=30y	white	5y to 10y	0.85 (high)	no	non-smoker	no	no	no	new	controls	7
female	>= 50y	non-white	5y to 10y	0.85 (high)	no	non-smoker	no	yes	no	new	controls	9
male	>= 50y	non-white	<=4y	0.85 (high)	no	smoker	no	no	no	new	controls	7
male	<=30y	white	<=4y	0.85 (high)	no	non-smoker	no	no	no	new	controls	7
female	31y to 49y	white	<=4y	0.85 (high)	no	smoker	yes	no	no	new	cases	4
female	<=30y	non-white	>=11y	0.85 (high)	no	non-smoker	no	no	no	new	controls	7
male	>= 50y	white	5y to 10y	0.85 (high)	no	smoker	no	no	no	new	controls	7
male	>= 50y	white	5y to 10y	0.85 (high)	no	smoker	no	no	no	new	controls	10
male	<=30y	white	5y to 10y	0.85 (high)	no	non-smoker	no	no	no	new	controls	7
male	31y to 49y	white	5y to 10y	0.85 (high)	no	non-smoker	no	yes	no	Retreatment	controls	10
female	<=30y	white	5y to 10y	0.85 (high)	no	smoker	no	no	no	Retreatment	controls	6
male	31y to 49y	white	>=11y	0.85 (high)	no	non-smoker	no	no	no	new	controls	10
male	31y to 49y	white	<=4y	0.85 (high)	no	non-smoker	yes	no	no	new	controls	13
male	>= 50y	white	>=11y	0.85 (high)	no	non-smoker	no	no	no	new	controls	6
male	<=30y	non-white	5y to 10y	0.85 (high)	no	smoker	yes	no	no	new	controls	9
male	31y to 49y	non-white	<=4y	0.85 (high)	no	smoker	yes	no	no	new	controls	12
male	>= 50y	white	5y to 10y	0.85 (high)	no	smoker	no	no	no	new	cases	4
female	<=30y	non-white	5y to 10y	0.85 (high)	no	non-smoker	no	no	no	Retreatment	controls	10
male	>= 50y	white	>=11y	0.85 (high)	no	non-smoker	no	no	no	Retreatment	controls	6
male	<=30y	white	<=4y	0.85 (high)	no	non-smoker	no	no	no	new	controls	6
female	>= 50y	white	5y to 10y	0.85 (high)	no	non-smoker	no	no	yes	new	controls	10
female	<=30y	white	>=11y	0.85 (high)	no	non-smoker	no	no	no	new	controls	6
male	>= 50y	white	<=4y	0.85 (high)	no	non-smoker	no	yes	yes	new	controls	11
male	>= 50y	white	<=4y	0.85 (high)	no	non-smoker	no	no	no	new	controls	6
female	>= 50y	white	<=4y	0.85 (high)	no	smoker	no	no	yes	new	controls	11
male	>= 50y	white	<=4y	0.85 (high)	no	non-smoker	no	no	no	new	controls	13
male	<=30y	non-white	5y to 10y	0.85 (high)	no	non-smoker	no	no	no	new	controls	6
male	<=30y	white	<=4y	0.85 (high)	no	non-smoker	no	no	no	new	controls	6
male	31y to 49y	non-white	5y to 10y	0.85 (high)	no	smoker	no	no	no	new	controls	9
male	31y to 49y	white	>=11y	0.85 (high)	no	smoker	yes	yes	no	Retreatment	controls	10
